# Supplementary material for: Genotype diversity of brucellosis agents isolated from humans and animals in Greece based on whole-genome sequencing
Source: BMC Infect Dis. 2023 Aug 14;23:529. doi: 10.1186/s12879-023-08518-z (PMC10426126; doi:10.1186/s12879-023-08518-z)
Supplement: Supplementary file 1 — Additional file 1: Table: Sequencing quality data. Quality metrics of sequencing data and de novo assemblies of the investigated strains, including affiliation to MLST sequence types and cgMLST clusters. [file 12879_2023_8518_MOESM1_ESM.xlsx]

## Sheet: Tabelle1
Strain	Reads	Coverage	Contigs	GC (%)	Genome fraction (%)	L50	N50	Total length	CDS	rRNA	tRNA	tmRNA	MLST Type	cgMLST cluster
Bm-GRC-A1h	1309476	85	36	57.24	99.293	6	189612	3292742	3135	3	52	1	8	none
Bm-GRC-A2h	1305432	82	37	57.24	99.284	6	222454	3291914	3138	3	52	1	8	none
Bm-GRC-A3h	1613318	94	37	57.24	99.291	5	251015	3291772	3133	3	52	1	8	none
Bm-GRC-A4h	2820846	177	24	57.24	99.347	3	359043	3292952	3142	3	52	1	8	MST cluster 8
Bm-GRC-A5h	1709086	109	32	57.25	99.298	5	251018	3291820	3137	3	52	1	8	MST cluster 8
Bm-GRC-A6h	1288898	81	42	57.25	99.257	7	183097	3291905	3132	3	52	1	8	MST cluster 6
Bm-GRC-A7h	1447518	95	38	57.24	99.275	6	221665	3292230	3136	3	52	1	8	MST cluster 1
Bm-GRC-A8h	1398720	86	39	57.24	99.284	6	189629	3293386	3134	3	52	1	8	MST cluster 1
Bm-GRC-A9h	876764	71	41	57.25	99.284	6	189629	3292215	3132	3	52	1	8	none
Bm-GRC-B2h	1009044	83	41	57.25	99.270	7	187893	3291525	3136	3	52	1	8	MST cluster 1
Bm-GRC-B9h	1117822	89	34	57.25	99.312	5	251114	3291077	3130	3	52	1	8	none
Bm-GRC-C1h	1336058	107	26	57.24	99.336	4	251016	3292387	3143	3	52	1	8	MST cluster 1
Bm-GRC-C5h	1080566	84	44	57.25	99.256	7	177833	3290804	3137	3	52	1	8	MST cluster 1
Bm-GRC-C6h	720496	58	46	57.24	99.264	8	177814	3292425	3134	3	52	1	8	MST cluster 6
Bm-GRC-D9h	1161196	92	32	57.25	99.305	5	251008	3292357	3135	3	52	1	8	MST cluster 6
Bm-GRC-T2s	993308	80	23	57.25	99.353	4	347679	3292531	3141	3	52	1	8	MST cluster 3
Bm-GRC-T3g	557612	45	42	57.25	99.172	4	251329	3290441	3132	3	52	1	8	MST cluster 9
Bm-GRC-T4s	759242	62	54	57.26	99.147	6	179250	3290526	3130	3	52	1	8	MST cluster 9
Bm-GRC-T5s	1201764	95	34	57.25	99.287	5	251018	3291958	3137	3	52	1	8	MST cluster 3
Bm-GRC-T6s	6604646	500	37	57.24	99.289	5	251018	3292027	3136	3	52	1	8	MST cluster 3
Bm-GRC-T8g	1280164	104	36	57.25	99.257	5	218718	3290986	3132	3	52	1	8	MST cluster 5
Bm-GRC-T9s	932624	75	32	57.24	99.294	5	251008	3291941	3136	3	52	1	8	MST cluster 3
Bm-GRC-T10s	1099502	85	31	57.24	99.304	4	276447	3292039	3137	3	52	1	8	MST cluster 3
Bm-GRC-T13s	1120692	87	29	57.24	99.287	3	461667	3291284	3136	3	52	1	8	MST cluster 5
Bm-GRC-T14s	3041030	242	28	57.25	99.308	5	291194	3291059	3137	3	52	1	8	MST cluster 5
Bm-GRC-B2s	1657654	128	42	57.25	99.187	7	163336	3289118	3130	3	53	1	8	MST cluster 7
Bm-GRC-B7s	1505736	108	47	57.25	99.219	7	163581	3291106	3131	3	53	1	8	MST cluster 7
Bm-GRC-B16s	900128	72	49	57.25	99.206	7	155907	3289956	3129	3	53	1	8	MST cluster 7
Bm-GRC-B20s	2716166	208	43	57.24	99.291	5	251032	3293228	3134	3	52	1	8	MST cluster 10
Bm-GRC-B21s	1625084	117	36	57.25	99.215	4	251070	3290095	3126	3	53	1	8	MST cluster 11
Bm-GRC-B22s	2224216	165	36	57.24	99.264	5	251036	3291704	3136	3	52	1	8	MST cluster 2
Bm-GRC-B24s	1983164	138	28	57.24	99.309	4	435848	3292241	3135	3	52	1	8	MST cluster 2
Bm-GRC-B26s	2274884	178	33	57.24	99.281	3	299275	3292132	3133	3	52	1	8	MST cluster 2
Bm-GRC-B28s	1812588	141	38	57.25	99.222	5	251071	3290374	3131	3	53	1	8	MST cluster 11
Bm-GRC-B30s	1961240	143	34	57.24	99.302	5	251036	3292270	3129	3	52	1	8	MST cluster 4
Bm-GRC-B31s	1552564	118	33	57.24	99.310	4	250991	3292119	3135	3	52	1	8	MST cluster 1
Bm-GRC-B32s	1909674	147	31	57.24	99.289	5	251036	3291710	3130	3	52	1	8	MST cluster 4
Bm-GRC-B33s	2187698	172	33	57.24	99.278	5	249524	3291192	3131	3	52	1	8	MST cluster 4
Bm-GRC-B34s	1796908	142	34	57.24	99.280	5	251036	3291285	3131	3	52	1	8	MST cluster 4
Bm-GRC-B35s	1968720	155	33	57.24	99.274	5	251032	3291391	3136	3	52	1	8	MST cluster 10
Bm-GRC-B36s	2151610	163	25	57.24	99.315	4	348990	3291307	3137	3	52	1	8	MST cluster 2
Bm-GRC-B37s	2137060	162	31	57.24	99.277	4	299275	3291259	3135	3	52	1	8	MST cluster 2
Bm-GRC-B38s	1050276	87	26	57.24	99.301	4	359043	3291697	3134	3	52	1	8	MST cluster 2
Ba-GRC-O1s	1644204	135	28	57.25	99281	4	367683	3262813	3157	9	55	1	5	not applicable
