# Supplementary material for: Genotype diversity of brucellosis agents isolated from humans and animals in Greece based on whole-genome sequencing
Source: BMC Infect Dis. 2023 Aug 14;23:529. doi: 10.1186/s12879-023-08518-z (PMC10426126; doi:10.1186/s12879-023-08518-z)
Supplement: Supplementary file 2 — Additional file 2: Table: MLVA profiles. MLVA profiles of the investigated Greek strains, determined in silico, and entries from MLVAbank for Brucella strains isolated in Greece. [file 12879_2023_8518_MOESM2_ESM.xlsx]

## Sheet: Tabelle1
Strain	Source	Species	BRUCE06	BRUCE08	Bruce11	Bruce12	Bruce42	Bruce43	Bruce45	Bruce55	Bruce18	Bruce19	Bruce21	Bruce04	Bruce07	Bruce09	Bruce16	Bruce30
Ba-GRC-O1s	this study	abortus	4	5	4	12	2	3	3	3	6	43	8	3	7	3	3	5
Bm-GRC-A1h	this study	melitensis	1	5	3	13	3	2	3	2	4	41	8	6	4	3	6	5
Bm-GRC-A2h	this study	melitensis	1	5	3	13	3	2	3	2	4	41	8	4	4	3	6	7
Bm-GRC-A3h	this study	melitensis	1	5	3	13	3	2	3	2	4	41	8	7	4	3	6	6
Bm-GRC-A4h	this study	melitensis	1	5	3	13	3	2	3	1	4	41	8	7	4	3	11	5
Bm-GRC-A5h	this study	melitensis	1	5	3	13	3	2	3	1	4	41	8	6	4	3	10	5
Bm-GRC-A6h	this study	melitensis	1	5	3	13	3	2	3	2	4	41	8	6	4	3	5	6
Bm-GRC-A7h	this study	melitensis	1	5	3	13	3	2	3	2	4	41	8	6	4	3	8	7
Bm-GRC-A8h	this study	melitensis	1	5	3	13	3	2	3	2	4	41	8	6	4	3	9	6
Bm-GRC-A9h	this study	melitensis	1	5	3	13	3	2	3	2	4	41	8	11	4	3	7	6
Bm-GRC-B16s	this study	melitensis	1	5	3	13	3	2	3	2	4	41	8	5	4	3	7	7
Bm-GRC-B20s	this study	melitensis	1	5	3	13	3	2	3	2	4	41	8	10	4	3	10	5
Bm-GRC-B21s	this study	melitensis	1	5	3	13	3	2	3	2	4	41	8	6	4	3	6	6
Bm-GRC-B22s	this study	melitensis	1	5	3	13	3	2	3	2	5	41	8	4	4	3	4	4
Bm-GRC-B24s	this study	melitensis	1	5	3	13	3	2	3	2	5	41	8	4	4	3	4	4
Bm-GRC-B26s	this study	melitensis	1	5	3	13	3	2	3	2	5	41	8	4	4	3	4	4
Bm-GRC-B28s	this study	melitensis	1	5	3	13	3	2	3	2	4	41	8	6	4	3	6	6
Bm-GRC-B2h	this study	melitensis	1	5	3	13	3	2	3	2	4	41	8	6	4	3	8	6
Bm-GRC-B2s	this study	melitensis	1	5	3	13	3	2	3	2	4	41	8	5	4	3	7	7
Bm-GRC-B30s	this study	melitensis	1	5	3	13	3	2	3	2	4	41	8	5	4	6	8	3
Bm-GRC-B31s	this study	melitensis	1	5	3	13	3	2	3	2	4	41	8	4	4	3	8	6
Bm-GRC-B32s	this study	melitensis	1	5	3	13	3	2	3	2	4	41	8	5	4	6	8	3
Bm-GRC-B33s	this study	melitensis	1	5	3	13	2	2	3	2	4	41	NA	5	4	6	8	3
Bm-GRC-B34s	this study	melitensis	1	5	3	13	3	2	3	2	4	41	8	5	4	6	8	3
Bm-GRC-B35s	this study	melitensis	1	5	3	13	3	2	3	2	4	41	8	10	4	3	10	5
Bm-GRC-B36s	this study	melitensis	1	5	3	13	3	2	3	2	5	41	8	4	4	3	4	4
Bm-GRC-B37s	this study	melitensis	1	5	3	13	3	2	3	2	5	41	8	4	4	3	4	4
Bm-GRC-B38s	this study	melitensis	1	5	3	13	3	2	3	2	5	41	8	4	4	3	4	4
Bm-GRC-B7s	this study	melitensis	1	5	3	13	3	2	3	2	4	41	8	5	4	3	7	7
Bm-GRC-B9h	this study	melitensis	1	5	3	13	2	2	3	2	4	41	8	6	NA	3	6	5
Bm-GRC-C1h	this study	melitensis	1	5	3	13	3	2	3	2	4	41	8	8	4	3	8	5
Bm-GRC-C5h	this study	melitensis	1	5	3	13	3	2	3	2	4	41	8	6	4	3	8	8
Bm-GRC-C6h	this study	melitensis	1	5	3	13	3	2	3	2	4	41	8	6	4	3	5	6
Bm-GRC-D9h	this study	melitensis	1	5	3	13	3	2	3	2	4	41	8	6	4	3	5	6
Bm-GRC-T10s	this study	melitensis	1	5	3	13	3	2	3	2	4	41	8	NA	4	3	9	5
Bm-GRC-T13s	this study	melitensis	1	5	3	13	3	2	3	2	5	41	8	4	4	3	4	4
Bm-GRC-T14s	this study	melitensis	1	5	3	13	3	2	3	2	5	41	8	5	4	3	4	4
Bm-GRC-T2s	this study	melitensis	1	5	3	13	3	2	3	2	4	41	8	7	4	3	9	5
Bm-GRC-T3g	this study	melitensis	1	5	2	13	3	2	3	2	4	41	8	7	3	9	6	5
Bm-GRC-T4s	this study	melitensis	1	5	2	13	3	2	3	2	4	41	8	7	3	9	6	5
Bm-GRC-T5s	this study	melitensis	1	5	3	13	3	2	3	2	4	41	8	6	4	3	10	5
Bm-GRC-T6s	this study	melitensis	1	5	3	13	3	2	3	2	4	41	8	6	4	3	9	5
Bm-GRC-T8g	this study	melitensis	1	5	3	13	3	2	3	2	5	41	8	4	4	3	4	4
Bm-GRC-T9s	this study	melitensis	1	5	3	13	3	2	3	2	4	41	8	7	4	3	9	5
BCCN#83-142	Vergnaud2018 (https://www.ncbi.nlm.nih.gov/pubmed/30050522)	melitensis	1	5	2	13	3	2	3	2	4	41	8	8	3	6	4	5
BCCN#83-143	Vergnaud2018 (https://www.ncbi.nlm.nih.gov/pubmed/30050522)	melitensis	1	5	3	13	3	2	3	2	4	41	8	7	4	8	5	3
BCCN#83-144	Vergnaud2018 (https://www.ncbi.nlm.nih.gov/pubmed/30050522)	melitensis	1	5	3	13	3	2	3	2	4	41	8	6	4	3	6	8
BCCN#83-145	Vergnaud2018 (https://www.ncbi.nlm.nih.gov/pubmed/30050522)	melitensis	1	5	3	13	3	2	3	2	5	41	8	4	4	3	4	5
BCCN#83-147	Vergnaud2018 (https://www.ncbi.nlm.nih.gov/pubmed/30050522)	melitensis	1	5	3	13	3	2	3	2	4	41	8	5	4	7	7	3
BCCN#83-148	Vergnaud2018 (https://www.ncbi.nlm.nih.gov/pubmed/30050522)	melitensis	1	5	3	13	3	2	3	2	4	41	8	7	4	3	6	7
BCCN#83-149	Vergnaud2018 (https://www.ncbi.nlm.nih.gov/pubmed/30050522)	melitensis	1	5	3	13	3	2	3	2	5	41	8	4	4	3	4	5
BCCN#83-150	Vergnaud2018 (https://www.ncbi.nlm.nih.gov/pubmed/30050522)	melitensis	1	5	3	13	3	2	3	2	4	41	8	6	4	7	7	3
BCCN#83-151	Vergnaud2018 (https://www.ncbi.nlm.nih.gov/pubmed/30050522)	melitensis	1	5	3	13	3	2	3	2	4	41	8	5	4	7	7	3
BCCN#83-152	Vergnaud2018 (https://www.ncbi.nlm.nih.gov/pubmed/30050522)	melitensis	1	5	3	13	3	2	3	2	5	41	8	4	4	3	4	5
BCCN#83-153	Vergnaud2018 (https://www.ncbi.nlm.nih.gov/pubmed/30050522)	melitensis	1	5	3	13	3	2	3	2	5	41	8	4	4	3	4	5
BCCN#83-154	Vergnaud2018 (https://www.ncbi.nlm.nih.gov/pubmed/30050522)	melitensis	1	5	2	13	3	2	3	2	4	41	8	6	3	6	4	5
BCCN#83-155	Vergnaud2018 (https://www.ncbi.nlm.nih.gov/pubmed/30050522)	melitensis	1	5	3	13	3	2	3	2	5	41	8	4	4	3	4	5
BCCN#83-156	Vergnaud2018 (https://www.ncbi.nlm.nih.gov/pubmed/30050522)	melitensis	1	5	3	13	3	2	3	2	5	41	8	4	4	3	4	5
BCCN#83-157	Vergnaud2018 (https://www.ncbi.nlm.nih.gov/pubmed/30050522)	melitensis	1	5	3	13	3	2	3	2	5	41	8	4	4	3	4	5
BCCN#83-162	Vergnaud2018 (https://www.ncbi.nlm.nih.gov/pubmed/30050522)	melitensis	1	5	2	13	3	2	3	2	4	41	8	6	3	8	8	5
BCCN#83-164	Vergnaud2018 (https://www.ncbi.nlm.nih.gov/pubmed/30050522)	melitensis	1	5	3	13	3	2	3	2	5	41	8	4	4	3	4	4
BCCN#83-165	Vergnaud2018 (https://www.ncbi.nlm.nih.gov/pubmed/30050522)	melitensis	1	5	3	13	3	2	3	2	4	41	8	7	4	3	8	8
BCCN#83-166	Vergnaud2018 (https://www.ncbi.nlm.nih.gov/pubmed/30050522)	melitensis	1	5	3	13	3	2	3	2	4	41	8	7	4	3	7	8
BCCN#83-168	Vergnaud2018 (https://www.ncbi.nlm.nih.gov/pubmed/30050522)	melitensis	1	5	3	13	3	2	3	2	4	41	8	7	7	3	6	7
BCCN#83-172	Vergnaud2018 (https://www.ncbi.nlm.nih.gov/pubmed/30050522)	melitensis	1	5	3	13	3	2	3	2	4	41	8	7	4	3	12	5
BCCN#83-173	Vergnaud2018 (https://www.ncbi.nlm.nih.gov/pubmed/30050522)	melitensis	1	5	3	13	3	2	3	2	4	41	8	7	4	3	12	5
BCCN#83-174	Vergnaud2018 (https://www.ncbi.nlm.nih.gov/pubmed/30050522)	melitensis	1	5	3	13	3	2	3	2	4	41	8	5	4	9	5	3
BCCN#83-175	Vergnaud2018 (https://www.ncbi.nlm.nih.gov/pubmed/30050522)	melitensis	1	5	3	13	3	2	3	2	4	41	8	7	4	7	7	3
BCCN#83-176	Vergnaud2018 (https://www.ncbi.nlm.nih.gov/pubmed/30050522)	melitensis	1	5	3	13	3	2	3	2	4	41	8	7	4	3	12	5
BCCN#83-177	Vergnaud2018 (https://www.ncbi.nlm.nih.gov/pubmed/30050522)	melitensis	1	5	3	13	3	2	3	2	4	41	8	9	4	10	6	3
BCCN#83-178	Vergnaud2018 (https://www.ncbi.nlm.nih.gov/pubmed/30050522)	melitensis	1	5	3	13	3	2	3	2	4	41	8	9	4	3	6	3
BCCN#83-179	Vergnaud2018 (https://www.ncbi.nlm.nih.gov/pubmed/30050522)	melitensis	1	5	3	13	3	2	3	2	4	41	8	9	4	7	6	3
BCCN#83-180	Vergnaud2018 (https://www.ncbi.nlm.nih.gov/pubmed/30050522)	melitensis	1	5	3	13	3	2	3	2	4	41	8	5	4	3	9	5
BCCN#83-181	Vergnaud2018 (https://www.ncbi.nlm.nih.gov/pubmed/30050522)	melitensis	1	5	3	13	3	2	3	2	4	41	8	5	4	3	9	5
BCCN#83-182	Vergnaud2018 (https://www.ncbi.nlm.nih.gov/pubmed/30050522)	melitensis	1	5	3	13	3	2	3	2	4	41	8	5	4	3	9	5
BCCN#83-186	Vergnaud2018 (https://www.ncbi.nlm.nih.gov/pubmed/30050522)	melitensis	1	5	3	13	3	2	3	2	4	41	8	5	4	6	5	3
BCCN#83-187	Vergnaud2018 (https://www.ncbi.nlm.nih.gov/pubmed/30050522)	melitensis	1	5	3	13	3	2	3	2	4	41	8	6	4	3	6	8
BCCN#83-188	Vergnaud2018 (https://www.ncbi.nlm.nih.gov/pubmed/30050522)	melitensis	1	5	3	13	3	2	3	2	4	41	8	9	4	3	8	6
BCCN#83-189	Vergnaud2018 (https://www.ncbi.nlm.nih.gov/pubmed/30050522)	melitensis	1	5	3	13	3	2	3	2	4	41	8	5	4	7	5	3
BCCN#83-190	Vergnaud2018 (https://www.ncbi.nlm.nih.gov/pubmed/30050522)	melitensis	1	5	3	13	3	2	3	2	4	41	8	7	4	3	12	5
BCCN#83-191	Vergnaud2018 (https://www.ncbi.nlm.nih.gov/pubmed/30050522)	melitensis	1	5	3	13	3	2	3	2	5	36	8	5	4	3	7	6
BCCN#83-192	Vergnaud2018 (https://www.ncbi.nlm.nih.gov/pubmed/30050522)	melitensis	1	5	3	13	3	2	3	2	5	36	8	5	4	3	7	6
BCCN#83-194	Vergnaud2018 (https://www.ncbi.nlm.nih.gov/pubmed/30050522)	melitensis	1	5	3	13	3	2	3	2	4	41	8	7	4	3	8	6
BCCN#90-127	Vergnaud2018 (https://www.ncbi.nlm.nih.gov/pubmed/30050522)	melitensis	1	5	3	13	3	2	3	2	4	41	8	6	4	11	5	3
BCCN#90-128	Vergnaud2018 (https://www.ncbi.nlm.nih.gov/pubmed/30050522)	melitensis	1	5	3	13	3	2	3	2	4	41	8	7	4	3	4	5
BCCN#90-134	Vergnaud2018 (https://www.ncbi.nlm.nih.gov/pubmed/30050522)	melitensis	1	5	3	13	3	2	3	2	4	41	8	9	4	3	5	7
BCCN#90-153	Vergnaud2018 (https://www.ncbi.nlm.nih.gov/pubmed/30050522)	melitensis	1	5	3	13	1	2	3	2	6	9	8	9	4	11	4	5
BCCN#90-160	Vergnaud2018 (https://www.ncbi.nlm.nih.gov/pubmed/30050522)	melitensis	1	5	3	13	3	2	3	2	4	41	8	6	4	3	8	8
BCCN#91-100	Vergnaud2018 (https://www.ncbi.nlm.nih.gov/pubmed/30050522)	melitensis	1	5	3	13	3	2	3	2	5	36	8	5	4	3	6	6
BCCN#91-101	Vergnaud2018 (https://www.ncbi.nlm.nih.gov/pubmed/30050522)	melitensis	1	5	3	13	3	2	3	2	4	41	8	7	4	3	6	5
BCCN#91-102	Vergnaud2018 (https://www.ncbi.nlm.nih.gov/pubmed/30050522)	melitensis	1	5	3	13	3	2	3	2	4	41	8	7	4	3	6	5
BCCN#91-103	Vergnaud2018 (https://www.ncbi.nlm.nih.gov/pubmed/30050522)	melitensis	1	5	3	13	3	2	3	2	4	41	8	6	3	3	6	5
BCCN#91-104	Vergnaud2018 (https://www.ncbi.nlm.nih.gov/pubmed/30050522)	melitensis	1	5	3	13	3	2	3	2	4	41	8	7	4	3	6	5
BCCN#91-105	Vergnaud2018 (https://www.ncbi.nlm.nih.gov/pubmed/30050522)	melitensis	1	5	3	13	3	2	3	2	4	41	8	7	4	3	6	5
BCCN#91-106	Vergnaud2018 (https://www.ncbi.nlm.nih.gov/pubmed/30050522)	melitensis	1	5	3	13	3	2	3	2	4	41	8	7	4	3	6	5
BCCN#91-107	Vergnaud2018 (https://www.ncbi.nlm.nih.gov/pubmed/30050522)	melitensis	1	5	3	13	3	2	3	2	4	41	8	7	4	3	6	5
BCCN#91-108	Vergnaud2018 (https://www.ncbi.nlm.nih.gov/pubmed/30050522)	melitensis	1	5	3	13	3	2	3	2	4	41	8	7	4	3	6	5
BCCN#91-109	Vergnaud2018 (https://www.ncbi.nlm.nih.gov/pubmed/30050522)	melitensis	1	5	3	13	3	2	3	2	4	41	8	7	4	3	6	5
BCCN#91-110	Vergnaud2018 (https://www.ncbi.nlm.nih.gov/pubmed/30050522)	melitensis	1	5	3	13	3	2	3	2	4	41	8	6	4	3	6	5
BCCN#91-111	Vergnaud2018 (https://www.ncbi.nlm.nih.gov/pubmed/30050522)	melitensis	1	5	3	13	3	2	3	2	5	36	8	5	4	3	6	6
BCCN#91-131	Vergnaud2018 (https://www.ncbi.nlm.nih.gov/pubmed/30050522)	melitensis	1	5	3	13	3	2	3	2	4	41	8	7	5	3	6	5
BCCN#91-137	Vergnaud2018 (https://www.ncbi.nlm.nih.gov/pubmed/30050522)	melitensis	1	5	2	13	3	2	3	2	4	41	8	4	3	4	8	4
BCCN#91-138	Vergnaud2018 (https://www.ncbi.nlm.nih.gov/pubmed/30050522)	melitensis	1	5	2	13	3	2	3	2	6	41	8	1	3	4	8	4
BCCN#91-139	Vergnaud2018 (https://www.ncbi.nlm.nih.gov/pubmed/30050522)	melitensis	1	5	3	13	3	2	3	2	5	41	8	4	6	3	4	4
BCCN#91-140	Vergnaud2018 (https://www.ncbi.nlm.nih.gov/pubmed/30050522)	melitensis	1	5	3	13	3	2	3	2	5	41	8	4	4	3	4	4
BCCN#91-141	Vergnaud2018 (https://www.ncbi.nlm.nih.gov/pubmed/30050522)	melitensis	1	5	3	13	3	2	3	2	4	41	8	7	4	9	6	3
BCCN#91-142	Vergnaud2018 (https://www.ncbi.nlm.nih.gov/pubmed/30050522)	melitensis	1	5	3	13	3	2	3	2	5	41	8	4	4	3	4	4
BCCN#91-144	Vergnaud2018 (https://www.ncbi.nlm.nih.gov/pubmed/30050522)	melitensis	1	5	3	13	3	2	3	2	4	41	8	7	4	9	6	3
BCCN#91-145	Vergnaud2018 (https://www.ncbi.nlm.nih.gov/pubmed/30050522)	melitensis	1	5	3	13	3	2	3	2	4	41	8	7	4	9	6	3
BCCN#91-146	Vergnaud2018 (https://www.ncbi.nlm.nih.gov/pubmed/30050522)	melitensis	1	5	3	13	3	2	3	2	4	41	8	7	4	9	6	3
BCCN#91-147	Vergnaud2018 (https://www.ncbi.nlm.nih.gov/pubmed/30050522)	melitensis	1	5	3	13	3	2	3	2	4	41	8	7	4	9	6	3
BCCN#91-148	Vergnaud2018 (https://www.ncbi.nlm.nih.gov/pubmed/30050522)	melitensis	1	5	3	13	3	2	3	2	4	41	8	7	4	9	6	3
BCCN#91-149	Vergnaud2018 (https://www.ncbi.nlm.nih.gov/pubmed/30050522)	melitensis	1	5	3	13	3	2	3	2	4	41	8	7	4	9	6	3
BCCN#91-150	Vergnaud2018 (https://www.ncbi.nlm.nih.gov/pubmed/30050522)	melitensis	1	5	3	13	3	2	3	2	4	41	8	7	4	9	6	3
BCCN#91-151	Vergnaud2018 (https://www.ncbi.nlm.nih.gov/pubmed/30050522)	melitensis	1	5	3	13	3	2	3	2	4	41	8	7	4	10	6	3
BCCN#91-152	Vergnaud2018 (https://www.ncbi.nlm.nih.gov/pubmed/30050522)	melitensis	1	5	3	13	3	2	3	2	5	41	8	4	7	3	4	6
BCCN#91-78	Vergnaud2018 (https://www.ncbi.nlm.nih.gov/pubmed/30050522)	melitensis	3	4	2	13	4	2	3	3	8	36	6	2	5	6	3	6
BCCN#91-99	Vergnaud2018 (https://www.ncbi.nlm.nih.gov/pubmed/30050522)	melitensis	1	5	3	13	3	2	3	2	5	36	8	5	4	3	6	6
2308	Ferreira2012 (http://www.ncbi.nlm.nih.gov/pubmed/22905141)	abortus	4	5	4	12	2	3	3	3	6	43	8	3	7	3	3	5
BfR 71	Al Dahouk2007 (http://www.ncbi.nlm.nih.gov/pubmed/17261338)	melitensis	1	5	3	13	3	2	3	2	4	43	8	9	4	3	7	6
BfR 12	Al Dahouk2007 (http://www.ncbi.nlm.nih.gov/pubmed/17261338)	melitensis	1	5	3	13	3	2	3	2	5	41	8	5	4	3	4	4
BfR 63	Al Dahouk2007 (http://www.ncbi.nlm.nih.gov/pubmed/17261338)	melitensis	1	5	3	13	3	2	3	2	4	41	8	6	5	3	5	4
BCCN#90-112	Le Flèche2006 (http://www.biomedcentral.com/1471-2180/6/9)	melitensis	1	5	3	13	3	2	3	2	4	41	8	6	4	6	4	3
BCCN#91-90	Le Flèche2006 (http://www.biomedcentral.com/1471-2180/6/9)	abortus	4	5	3	12	2	2	3	1	6	43	8	4	5	4	3	3
VLA-85/140	SRR641707	abortus	NA	5	3	12	2	2	3	NA	8	43	8	4	NA	3	NA	3
