# Supplementary material for: Genotype diversity of brucellosis agents isolated from humans and animals in Greece based on whole-genome sequencing
Source: BMC Infect Dis. 2023 Aug 14;23:529. doi: 10.1186/s12879-023-08518-z (PMC10426126; doi:10.1186/s12879-023-08518-z)
Supplement: Supplementary file 4 — Additional file 4: Table: Foreign strains used in this study. Metadata and accession numbers for foreign strains used in this study [file 12879_2023_8518_MOESM4_ESM.xlsx]

## Sheet: abortus
Accession	Strain	Year	Country	Host_colloquial	BioSample
ERR8027289	20Y0140	2015	Iran	Human	SAMEA11935847
ERR8027302	20Y0153	2018	Iran	Cattle	SAMEA11935860
ERR8027305	20Y0156	2019	Iran	Cattle	SAMEA11935863
GCF_000054005.1	2308	missing	missing	missing	SAMEA3138256
GCF_011801185.1	RB51	2005	USA	Vaccine	SAMN12837785
SRR10249444	NI017	2004	United Kingdom	Bovine	SAMN12996907
SRR10249475	NI150	2006	United Kingdom	Bovine	SAMN12996920
SRR12368029	18RB17233	2017	Egypt	Cattle	SAMN15701920
SRR12368032	18RB17259	2017	Egypt	Cattle	SAMN15701943
SRR12368034	18RB17257	2017	Egypt	Cattle	SAMN15701941
SRR12368036	18RB17255	2017	Egypt	Cattle	SAMN15701939
SRR12368047	18RB17245	2017	Egypt	Buffalo	SAMN15701929
SRR1371298	B-REF-VBA1-RB51	missing	missing	missing	SAMN02840991
SRR1371363	B14-0211	2014	USA	Cattle	SAMN02841056
SRR15047627	5842	2014	Egypt	vaccine	SAMN19959534
SRR15047640	5309	2014	Egypt	Cattle	SAMN19959530
SRR15047641	HEA23	missing	Egypt	Cattle	SAMN19959567
SRR15047660	21900	2019	Egypt	Cattle	SAMN19959547
SRR15047661	21899	2019	Egypt	Cattle	SAMN19959546
SRR15047664	21878	2019	Egypt	Human	SAMN19959544
SRR15047666	15697	2017	Egypt	Buffalo	SAMN19959542
SRR15047668	RB51-SRR15047668	2017	Egypt	Cattle	SAMN19959540
SRR15047670	7432	2015	Egypt	Cattle	SAMN19959538
SRR15047674	RB51-SRR15047626	2012	Egypt	Cattle	SAMN19959526
SRR17954430	2021-TE-292119-1-1	2021	Italy	Water Buffalo	SAMN25735938
SRR3096451	B11-0574	2011	USA	Bison	SAMN04393547
SRR3102737	B93-1491	1993	USA	Elk	SAMN04414855
SRR538740	67-93	1967	Iraq	Water Buffalo	SAMN00839710
SRR651193	90-50	1990	Saudi Arabia	Cattle	SAMN00811171
SRR726438	RB51-AHVLA	missing	missing	missing	SAMN01047752
SRR8423077	BJ1	2017	China	Cattle	SAMN10716007
SRR8749595	CIIMS-NV-4	2016	India	Human	SAMN11164561
SRR8983080	BAU21-S4023	2017	Bangladesh	Cattle	SAMN11288435

## Sheet: melitensis
Accession	Strain	Year	Country	Host	BioSample
ERR2192793	NIPH-Bru5	1999	NA	Human	SAMEA104369529
ERR2192794	NIPH-Bru6	1999	Iraq	Human	SAMEA104369530
ERR2192798	NIPH-Bru10	2009	Portugal	Human	SAMEA104369534
ERR2938652	104-13RK	2013	Germany*	missing	SAMEA5144999
ERR2938661	104-12RK	2012	Germany*	missing	SAMEA5144998
ERR2993137	MLVA28	missing	Germany*	missing	SAMEA5176144
ERR2993141	MLVA17	missing	Germany*	missing	SAMEA5176136
ERR2993148	MLVA33	missing	Germany*	missing	SAMEA5176149
GCF_000007125.1	16M	missing	missing	missing	SAMN02603416
GCF_000192725.1	M28	missing	missing	Sheep	SAMN02603655
SRR12272625	Bm-504	2016	Croatia	Human	SAMN15586361
SRR12272634	Bm-511	2005	Austria	Human	SAMN15586368
SRR12272636	Bm-509	2012	Austria	Human	SAMN15586366
SRR12272637	Bm-508	2011	Bosnia-Herzegovina	Human	SAMN15586365
SRR12272639	Bm-497	2019	Bosnia-Herzegovina	Human	SAMN15586355
SRR12272640	Bm-496	2017	Bosnia-Herzegovina	Human	SAMN15586354
SRR12420833	533	2020	Serbia	Cattle	SAMN15774185
SRR12420834	532	2020	Serbia	Cattle	SAMN15774184
SRR13711291	Bm-508	2011	Bosnia-Herzegovina	Human	SAMN15586365
SRR2863419	63-9-BMN	missing	India	missing	SAMN02786857
SRR2873753	Ether-BMT	missing	missing	missing	SAMN02795947
SRR4038984	B-REF-BM1-16M	missing	missing	missing	SAMN05417898
SRR4038985	B-REF-BM1-Rev1	missing	missing	missing	SAMN05417899
SRR4038986	63-9	missing	missing	missing	SAMN05417900
SRR4038987	B-REF-BM3-Ether	missing	missing	missing	SAMN05417901
SRR4436569	BwIM-TUR-20a	2014	Turkey	Human	SAMN05932918
SRR4436582	BwIM-TUR-27	2015	Turkey	Human	SAMN05932961
SRR4436585	BwIM-TUR-38	2015	Turkey	Human	SAMN05932978
SRR4436598	BwIM-ROU-18	2015	Romania	Human	SAMN05932939
SRR4436600	BwIM-TUR-48	2013	Turkey	Human	SAMN05932937
SRR4436601	BwIM-TUR-61a	2014	Turkey	Human	SAMN05932927
SRR4436603	BwIM-TUR-35a	2014	Turkey	Human	SAMN05932924
SRR4436607	BwIM-TUR-19	2014	Turkey	Human	SAMN05932975
SRR4436610	BwIM-TUR-60	2014	Turkey	Human	SAMN05932972
SRR4436618	BwIM-BGR-21	2016	Bulgaria	Human	SAMN05932986
SRR4436622	BwIM-ALB-46	2015	Albania	Human	SAMN05932954
SRR538747	UK3-06	2006	Cyprus	Human	SAMN00839724
SRR538748	UK29-05	2005	United Kingdom	Human	SAMN00839702
SRR538749	UK31-99	1999	Egypt	Human	SAMN00839711
SRR629762	F10-06-16	2006	Thailand	Human	SAMN00839697
SRR638917	BG2-S27	2008	Pakistan	Goat	SAMN00839732
SRR641709	F3-02	2002	Norway	Human	SAMN00811211
SRR641713	F5-07-239A	2007	Italy: Sicily	Sheep/Goat	SAMN00811212
SRR641720	UK23-06	2006	Somalia	Human	SAMN00811220
SRR642162	UK22-06	2006	Somalia	Human	SAMN00811219
SRR642163	UK37-05	2005	United Kingdom	Human	SAMN00811222
SRR642175	F2-06-6	2006	Portugal	Sheep	SAMN00811210
SRR642179	66-59	1966	India	Sheep	SAMN00811207
SRR642183	Uk24-06	2006	Nigeria	Human	SAMN00811221
SRR642186	UK14-06	2006	Somalia	Human	SAMN00811216
SRR642193	F10-05-2	2005	Portugal	missing	SAMN00811209
SRR642199	UK22-04	2004	United Kingdom	Human	SAMN00811218
SRR642200	UK19-04	2005	Somalia	Human	SAMN00811217
SRR642205	F1-06B10	2006	Zimbabwe	Goat	SAMN00811208
SRR642804	CNGB1076	2006	Argentina	Human	SAMN01047730
SRR642808	F9-05	2005	Turkey	missing	SAMN00839730
SRR642823	CNGB1120	2006	Argentina	Human	SAMN01047731
SRR642824	CNGB290	1996	Argentina	Human	SAMN01047732
SRR642836	F6-05-6	2005	Sudan	Cattle	SAMN00839731
SRR646250	F8-01-155	2001	Kosovo	Bovine	SAMN00811213
SRR646251	F8-01-155	2001	Kosovo	Bovine	SAMN00811213
SRR709926	F15-06-7	2006	Italy	Human	SAMN01798237
SRR724499	B115	1962	Malta	Goat	SAMN01798236
SRR915809	16M	missing	missing	missing	SAMN02209963
SRR9831817	2017-TE-24378-1-15	2002	Sweden*	Human	SAMN12273715
SRR9831823	2017-TE-24378-1-13	2000	Sweden*	Human	SAMN12273713
SRR9831849	2017-TE-24378-1-33	2006	Sweden*	Human	SAMN12273731
GCF_002191255.1	BwIM_ALB_46	2015	Albania	Human	SAMN05932954
*imported cases

## Sheet: MLVAbank
Strain	Host	Species	Reference	Country	Group	Year
BCCN#83-142	Caprine	B.melitensis bv1	Vergnaudet al. 2018	Greece	E. Mediterranean	1983
BCCN#83-143	Ovine	B.melitensis bv3	Vergnaudet al. 2018	Greece	E. Mediterranean	1983
BCCN#83-144	Ovine	B.melitensis bv3	Vergnaudet al. 2018	Greece	E. Mediterranean	1983
BCCN#83-145	Ovine	B.melitensis bv3	Vergnaudet al. 2018	Greece	E. Mediterranean	1983
BCCN#83-147	Ovine	B.melitensis bv3	Vergnaudet al. 2018	Greece	E. Mediterranean	1983
BCCN#83-148	Ovine	B.melitensis bv3	Vergnaudet al. 2018	Greece	E. Mediterranean	1983
BCCN#83-149	Ovine	B.melitensis bv3	Vergnaudet al. 2018	Greece	E. Mediterranean	1983
BCCN#83-150	Ovine	B.melitensis bv3	Vergnaudet al. 2018	Greece	E. Mediterranean	1983
BCCN#83-151	Ovine	B.melitensis bv3	Vergnaudet al. 2018	Greece	E. Mediterranean	1983
BCCN#83-152	Ovine	B.melitensis bv3	Vergnaudet al. 2018	Greece	E. Mediterranean	1983
BCCN#83-153	Ovine	B.melitensis bv3	Vergnaudet al. 2018	Greece	E. Mediterranean	1983
BCCN#83-154	Ovine	B.melitensis bv1	Vergnaudet al. 2018	Greece	E. Mediterranean	1983
BCCN#83-155	Ovine	B.melitensis bv3	Vergnaudet al. 2018	Greece	E. Mediterranean	1983
BCCN#83-156	Ovine	B.melitensis bv3	Vergnaudet al. 2018	Greece	E. Mediterranean	1983
BCCN#83-157	Ovine	B.melitensis bv3	Vergnaudet al. 2018	Greece	E. Mediterranean	1983
BCCN#83-162	Human	B.melitensis bv1	Vergnaudet al. 2018	Greece	E. Mediterranean	1983
BCCN#83-164	Caprine	B.melitensis bv3	Vergnaudet al. 2018	Greece	E. Mediterranean	1983
BCCN#83-165	Ovine	B.melitensis bv3	Vergnaudet al. 2018	Greece	E. Mediterranean	1983
BCCN#83-166	Ovine	B.melitensis bv3	Vergnaudet al. 2018	Greece	E. Mediterranean	1983
BCCN#83-168	Caprine	B.melitensis bv3	Vergnaudet al. 2018	Greece	E. Mediterranean	1983
BCCN#83-172	Ovine	B.melitensis bv3	Vergnaudet al. 2018	Greece	E. Mediterranean	1983
BCCN#83-173	Ovine	B.melitensis bv3	Vergnaudet al. 2018	Greece	E. Mediterranean	1983
BCCN#83-174	Ovine	B.melitensis bv3	Vergnaudet al. 2018	Greece	E. Mediterranean	1983
BCCN#83-175	Ovine	B.melitensis bv3	Vergnaudet al. 2018	Greece	E. Mediterranean	1983
BCCN#83-176	Ovine	B.melitensis bv3	Vergnaudet al. 2018	Greece	E. Mediterranean	1983
BCCN#83-177	Ovine	B.melitensis bv3	Vergnaudet al. 2018	Greece	E. Mediterranean	1983
BCCN#83-178	Ovine	B.melitensis bv3	Vergnaudet al. 2018	Greece	E. Mediterranean	1983
BCCN#83-179	Ovine	B.melitensis bv3	Vergnaudet al. 2018	Greece	E. Mediterranean	1983
BCCN#83-180	Ovine	B.melitensis bv3	Vergnaudet al. 2018	Greece	E. Mediterranean	1983
BCCN#83-181	Ovine	B.melitensis bv3	Vergnaudet al. 2018	Greece	E. Mediterranean	1983
BCCN#83-182	Ovine	B.melitensis bv3	Vergnaudet al. 2018	Greece	E. Mediterranean	1983
BCCN#83-186	Ovine	B.melitensis bv3	Vergnaudet al. 2018	Greece	E. Mediterranean	1983
BCCN#83-187	Ovine	B.melitensis bv3	Vergnaudet al. 2018	Greece	E. Mediterranean	1983
BCCN#83-188	Ovine	B.melitensis bv3	Vergnaudet al. 2018	Greece	E. Mediterranean	1983
BCCN#83-189	Ovine	B.melitensis bv3	Vergnaudet al. 2018	Greece	E. Mediterranean	1983
BCCN#83-190	Ovine	B.melitensis bv3	Vergnaudet al. 2018	Greece	E. Mediterranean	1983
BCCN#83-191	Caprine	B.melitensis bv3	Vergnaudet al. 2018	Greece	E. Mediterranean	1983
BCCN#83-192	Caprine	B.melitensis bv3	Vergnaudet al. 2018	Greece	E. Mediterranean	1983
BCCN#83-194	Caprine	B.melitensis bv1	Vergnaudet al. 2018	Greece	E. Mediterranean	1983
BCCN#90-112	Cattle	B.melitensis bv3	Le Flèche et al. 2006	Greece	E. Mediterranean	1990
BCCN#91-90	Cattle	B.abortus bv3	Le Flèche et al. 2006	Greece	abortus C	1991
BfR 12	Human	B.melitensis bv2	Al Dahouk et al. 2009	Greece	E. Mediterranean	2002
BfR 63	Human	B.melitensis bv3	Al Dahouk et al. 2007	Greece	E. Mediterranean	2001
BfR 71	Human	B.melitensis bv3	Al Dahouk et al. 2008	Greece	E. Mediterranean	2000
VLA-85/140	Cattle	B.abortus	-	Greece	abortus C	1985
BCCN#90-160	Cattle	B.melitensis bv3	Vergnaudet al. 2018	Greece	E. Mediterranean	1990
REF 2308	Cattle	B.abortus	Ferreira et al. 2012	USA	abortus C_RB51_2308	-
BCCN#90-127	Cattle	B.melitensis bv3	Vergnaudet al. 2018	Greece	E. Mediterranean	1990
BCCN#90-128	Cattle	B.melitensis bv3	Vergnaudet al. 2018	Greece	E. Mediterranean	1990
BCCN#90-134	Cattle	B.melitensis bv3	Vergnaudet al. 2018	Greece	E. Mediterranean	1990
BCCN#90-153	Cattle	B.melitensis bv3	Vergnaudet al. 2018	Greece	E. Mediterranean	1990
BCCN#90-160	Cattle	B.melitensis bv3	Vergnaudet al. 2018	Greece	E. Mediterranean	1990
BCCN#91-100	Cattle	B.melitensis bv3	Vergnaudet al. 2018	Greece	E. Mediterranean	1991
BCCN#91-101	Cattle	B.melitensis bv3	Vergnaudet al. 2018	Greece	E. Mediterranean	1991
BCCN#91-102	Cattle	B.melitensis bv3	Vergnaudet al. 2018	Greece	E. Mediterranean	1991
BCCN#91-103	Cattle	B.melitensis bv3	Vergnaudet al. 2018	Greece	E. Mediterranean	1991
BCCN#91-104	Cattle	B.melitensis bv3	Vergnaudet al. 2018	Greece	E. Mediterranean	1991
BCCN#91-105	Cattle	B.melitensis bv3	Vergnaudet al. 2018	Greece	E. Mediterranean	1991
BCCN#91-106	Cattle	B.melitensis bv3	Vergnaudet al. 2018	Greece	E. Mediterranean	1991
BCCN#91-107	Cattle	B.melitensis bv3	Vergnaudet al. 2018	Greece	E. Mediterranean	1991
BCCN#91-108	Cattle	B.melitensis bv3	Vergnaudet al. 2018	Greece	E. Mediterranean	1991
BCCN#91-109	Cattle	B.melitensis bv3	Vergnaudet al. 2018	Greece	E. Mediterranean	1991
BCCN#91-110	Cattle	B.melitensis bv3	Vergnaudet al. 2018	Greece	E. Mediterranean	1991
BCCN#91-111	Cattle	B.melitensis bv3	Vergnaudet al. 2018	Greece	E. Mediterranean	1991
BCCN#91-131	Cattle	B.melitensis bv3	Vergnaudet al. 2018	Greece	E. Mediterranean	1991
BCCN#91-137	Cattle	B.melitensis bv1	Vergnaudet al. 2018	Greece	E. Mediterranean	1991
BCCN#91-138	Cattle	B.melitensis bv1	Vergnaudet al. 2018	Greece	E. Mediterranean	1991
BCCN#91-139	Ovine	B.melitensis bv3	Vergnaudet al. 2018	Greece	E. Mediterranean	1991
BCCN#91-140	Ovine	B.melitensis bv3	Vergnaudet al. 2018	Greece	E. Mediterranean	1991
BCCN#91-141	Ovine	B.melitensis bv3	Vergnaudet al. 2018	Greece	E. Mediterranean	1991
BCCN#91-142	Ovine	B.melitensis bv3	Vergnaudet al. 2018	Greece	E. Mediterranean	1991
BCCN#91-144	Ovine	B.melitensis bv3	Vergnaudet al. 2018	Greece	E. Mediterranean	1991
BCCN#91-145	Ovine	B.melitensis bv3	Vergnaudet al. 2018	Greece	E. Mediterranean	1991
BCCN#91-146	Ovine	B.melitensis bv3	Vergnaudet al. 2018	Greece	E. Mediterranean	1991
BCCN#91-147	Ovine	B.melitensis bv3	Vergnaudet al. 2018	Greece	E. Mediterranean	1991
BCCN#91-148	Ovine	B.melitensis bv3	Vergnaudet al. 2018	Greece	E. Mediterranean	1991
BCCN#91-149	Ovine	B.melitensis bv3	Vergnaudet al. 2018	Greece	E. Mediterranean	1991
BCCN#91-150	Ovine	B.melitensis bv3	Vergnaudet al. 2018	Greece	E. Mediterranean	1991
BCCN#91-151	Ovine	B.melitensis bv3	Vergnaudet al. 2018	Greece	E. Mediterranean	1991
BCCN#91-152	Caprine	B.melitensis bv3	Vergnaudet al. 2018	Greece	E. Mediterranean	1991
BCCN#91-78	Cattle	B.melitensis bv1	Vergnaudet al. 2018	Greece	Americas	1991
BCCN#91-99	Cattle	B.melitensis bv3	Vergnaudet al. 2018	Greece	E. Mediterranean	1991
